# Supplementary material for: Strategies to Cope with Inferior Long-Term Photostability of Bentonite Polyolefin Nanocomposites
Source: Polymers (Basel). 2024 Feb 17;16(4):535. doi: 10.3390/polym16040535 (PMC10893414; doi:10.3390/polym16040535)
Supplement: Supplementary file 1 [file polymers-16-00535-s001.zip]

Archive with 1 entries (1 files):
- polymers-2862983-supplementary.pdf
